# Supplementary material for: Alterations of lung microbiota in patients with non-small cell lung cancer
Source: Bioengineered. 2022 Mar 7;13(3):6665–77. doi: 10.1080/21655979.2022.2045843 (PMC8973753; doi:10.1080/21655979.2022.2045843)
Supplement: Supplemental Material [file KBIE_A_2045843_SM6988.zip]

Archive with 11 entries (10 files):
- 补充结果/
- 补充结果/Consent Form.jpg
- 补充结果/Ethical review.jpg
- 补充结果/Figure S-legends.docx
- 补充结果/Figure S2.tif
- 补充结果/Figure S3.tif
- 补充结果/Fiigure S1.tif
- 补充结果/Table S1-sequencing data statistics. .xls
- 补充结果/Table S1.docx
- 补充结果/Table S2-The unique microbiota of phylotypes in lung cancer group and healthy group.xlsx
- 补充结果/Table S2.docx
