# Supplementary material for: Alterations of lung microbiota in patients with non-small cell lung cancer
Source: Bioengineered. 2022 Mar 7;13(3):6665–77. doi: 10.1080/21655979.2022.2045843 (PMC8973753; doi:10.1080/21655979.2022.2045843)
Supplement: Supplemental Material [file KBIE_A_2045843_SM6988.zip › 补充结果/Table S1-sequencing data statistics. .xls]

## Sheet: Table S1-sequencing data statis
Table S1-sequencing data statis
Group	Sample\Info	Seq_num	Base_num	Mean_length	Min_length	Max_length
Normal	A1	64329	26923596	418.53	207	510
Normal	A10	35465	14762639	416.259	312	432
Normal	A11	57347	24515250	427.49	253	452
Normal	A28	34924	14921276	427.25	206	536
Normal	A3	62517	26750851	427.897	322	478
Normal	A30	35495	15142717	426.615	244	478
Normal	A31	55525	23002803	414.278	204	529
Normal	A36	41980	17999859	428.772	325	449
Normal	A4	50895	21317254	418.848	250	452
Normal	A43	46846	19567958	417.708	200	524
Normal	A5	87843	37084463	422.168	207	507
Normal	A50	33750	14152314	419.328	200	518
Normal	A52	35545	14900732	419.208	200	534
Normal	A55	57057	21221607	371.937	200	527
Normal	A56	45579	18868194	413.967	200	499
Normal	A57	68889	29086833	422.228	200	507
Normal	A60	70132	29617918	422.317	200	497
Normal	A61	68539	29098480	424.554	200	479
Normal	A63	78399	33299631	424.746	201	534
Normal	A64	65279	27903798	427.454	200	485
Normal	A65	66480	28137897	423.254	200	513
Normal	A66	76393	32701391	428.068	207	510
Normal	A67	70041	29362366	419.217	200	464
Normal	A7	47844	20067961	419.446	202	521
Normal	A70	60989	26146462	428.708	206	484
Normal	A77	70912	29866385	421.175	201	485
Normal	A78	66919	28342123	423.529	200	478
Normal	A80	69364	29316126	422.642	200	440
Normal	A9	60677	25497650	420.219	259	493
Cancer	A12	59985	25306609	421.882	213	514
Cancer	A13	43417	18367391	423.046	207	469
Cancer	A17	70460	29962673	425.244	231	521
Cancer	A18	36645	15543180	424.156	257	469
Cancer	A19	59608	25012095	419.61	244	462
Cancer	A2	52688	22056858	418.632	400	431
Cancer	A20	46872	19775080	421.895	241	514
Cancer	A21	39374	16693606	423.975	202	503
Cancer	A22	58752	24920922	424.171	206	518
Cancer	A23	63795	26754121	419.376	201	513
Cancer	A24	47276	20132326	425.847	202	459
Cancer	A25	32842	13938669	424.416	250	507
Cancer	A26	42569	17892005	420.306	250	458
Cancer	A27	43485	18414584	423.47	231	531
Cancer	A32	33976	14423488	424.52	200	452
Cancer	A33	61335	25943704	422.984	202	507
Cancer	A35	53122	22572806	424.924	200	505
Cancer	A37	38205	15984249	418.381	204	507
Cancer	A38	62409	26487133	424.412	245	510
Cancer	A39	44020	18624084	423.082	207	463
Cancer	A41	49121	20869240	424.854	200	534
Cancer	A42	44931	19039698	423.754	200	540
Cancer	A44	48980	20582787	420.228	207	517
Cancer	A45	60255	25060550	415.908	200	528
Cancer	A46	42310	18036121	426.285	202	517
Cancer	A47	32428	13621014	420.039	200	534
Cancer	A48	35256	14925333	423.342	200	477
Cancer	A49	46423	19684314	424.021	202	499
Cancer	A51	41816	17647078	422.017	200	507
Cancer	A53	30515	12799677	419.455	200	539
Cancer	A54	50638	21264779	419.937	200	517
Cancer	A58	81784	34639623	423.55	245	510
Cancer	A59	73877	30999695	419.612	231	462
Cancer	A6	126467	53436097	422.53	268	507
Cancer	A62	77011	32608113	423.421	241	507
Cancer	A69	61330	26085152	425.325	200	528
Cancer	A71	85475	36103213	422.383	224	486
Cancer	A72	69752	29585469	424.152	253	495
Cancer	A73	80563	34092341	423.176	206	530
Cancer	A74	70779	30092767	425.165	239	487
Cancer	A75	77774	32986109	424.128	200	452
Cancer	A76	80872	33116145	409.488	234	531
Cancer	A79	60753	25841485	425.353	200	522
Cancer	A8	78029	33011412	423.066	207	507
Cancer	C2	40695	17148414	421.389	250	489
Cancer	C3	47895	20208150	421.926	250	522
